# Supplementary material for: Comparative Analysis of Perceived Threat Threshold from Various Drivers to Cranes Along Indus Flyway, Punjab, Pakistan
Source: Biology (Basel). 2025 Sep 16;14(9):1275. doi: 10.3390/biology14091275 (PMC12467742; doi:10.3390/biology14091275)
Supplement: Supplementary file 1 [file biology-14-01275-s001.zip]

Archive with 2 entries (2 files):
- Table S1.pdf
- Translated Questionaire (File S1).pdf
